# Supplementary material for: GWAS-Guided Compact SNP Panels Enable Breeding-Relevant Prediction of Bolting and Flowering Timing of Lettuce
Source: Plants (Basel). 2026 May 25;15(11):1621. doi: 10.3390/plants15111621 (PMC13259484; doi:10.3390/plants15111621)
Supplement: Supplementary file 1 [file plants-15-01621-s001.zip]

Archive with 1 entries (1 files):
- plants-4255172-supplementary.pdf
